# Supplementary material for: Factors influencing return to work 3 months after percutaneous coronary intervention in young and middle-aged patients with coronary heart disease: A single-center, cross-sectional study
Source: PLoS One. 2023 Apr 19;18(4):e0284100. doi: 10.1371/journal.pone.0284100 (PMC10115307; doi:10.1371/journal.pone.0284100)
Supplement: S2 File — (XLS) [file pone.0284100.s002.xls]

## Sheet: Sheet1
number	age	Gender	Education level	spouse	Return to work	Monthly income	Daily working hours	Type of work	Medical Insurance	Drinking History	Smoking history	EF	Number of diseased vessels	Diagnosis	Number of drugs used	TC	TG	HDL-C	HDL-C	Comorbidities	With or without stenting	Return to work self-efficacy	Social Support	Fatigue level
1	58	1	3	1	1	＞5000	＞8h	2	1	2	1	＜50%	3	2	3	4.01	1.13	0.89	2.62	1	1	3.82	37	3
2	57	1	4	1	2	≤5000	＞8h	3	1	2	2	≥50%	1	2	2	4.39	1.64	1.15	1.41	1	2	4	39	1
3	53	1	3	1	2	＞5000	≤8h	2	1	2	1	≥50%	3	2	3	4.47	1.74	0.78	3.21	1	2	3.45	33	1
4	58	1	3	1	1	＞5000	＞8h	1	1	1	1	≥50%	3	2	2	2.91	1.3	0.93	1.36	1	2	4.73	28	3
5	56	1	2	1	2	≤5000	≤8h	3	1	2	2	≥50%	3	1	2	4.95	2.27	0.93	3.33	1	2	3.82	32	2
6	55	1	2	1	2	＞5000	＞8h	2	1	1	1	≥50%	2	2	2	6.21	2.68	1.06	4.37	1	2	5.36	41	1
7	56	1	2	1	1	≤5000	≤8h	2	1	2	2	≥50%	2	2	2	3.89	1.46	1.22	1.97	1	1	5.45	42	1
8	58	1	4	1	1	＞5000	＞8h	2	1	2	1	＜50%	3	2	2	4.42	1.48	0.93	2.64	1	1	5	40	2
9	49	2	3	1	1	＞5000	＞8h	1	1	2	2	≥50%	1	2	2	3.45	0.92	0.7	0.86	1	1	5.64	33	3
10	50	1	4	1	1	＞5000	＞8h	2	2	1	1	＜50%	3	2	2	6.68	2.06	1.02	4.05	1	1	4.55	36	1
11	55	1	2	1	2	＞5000	≤8h	2	1	1	1	≥50%	2	2	2	2.85	4.89	0.58	0.88	1	1	4.36	36	1
12	45	1	4	1	2	＞5000	＞8h	2	1	2	1	＜50%	3	2	3	4.91	1.47	0.89	3.1	1	1	5.18	47	1
13	56	1	3	1	2	≤5000	＞8h	2	1	1	1	≥50%	3	2	2	3.12	2.27	0.85	1.31	1	2	5.36	49	1
14	52	1	2	1	2	＞5000	＞8h	2	1	2	2	≥50%	3	1	2	2.75	0.88	0.78	1.13	1	1	5	42	1
15	55	1	4	1	2	＞5000	≤8h	1	1	1	1	≥50%	2	2	2	2.54	1.17	0.69	1.05	1	1	3.55	42	1
16	34	2	3	1	2	＞5000	＞8h	3	1	1	1	＜50%	3	2	2	5.02	2	0.97	3.48	1	1	3.91	36	1
17	59	1	1	1	1	＞5000	＞8h	1	1	2	1	≥50%	3	2	2	3.02	1.73	0.6	1.62	1	2	3.73	35	2
18	50	1	4	1	2	＞5000	＞8h	2	1	1	1	≥50%	1	2	2	3.57	1.74	0.63	2.06	1	2	5.27	40	1
19	42	1	1	1	2	＞5000	＞8h	3	1	2	1	≥50%	1	2	2	5.15	1.81	0.69	3.51	1	1	3.18	35	1
20	50	1	2	1	2	＞5000	＞8h	2	1	1	1	＜50%	1	2	2	3.6	1.37	0.88	2.04	1	1	4.18	42	1
21	45	1	4	2	1	＞5000	＞8h	3	1	1	2	＜50%	2	2	3	5.18	1.6	0.96	3.91	1	2	4	15	3
22	54	1	4	1	2	＞5000	＞8h	2	1	1	1	＜50%	1	2	2	3.94	1.31	0.92	2.27	1	1	4.55	46	1
23	53	1	2	1	2	＞5000	＞8h	1	1	1	1	＜50%	2	2	3	4.08	1.46	0.59	2.65	1	1	4.27	41	2
24	57	1	4	1	1	＞5000	＞8h	2	1	1	1	＜50%	3	2	3	3.67	2.16	0.74	1.67	1	2	3.91	27	3
25	45	1	4	2	1	＞5000	＞8h	2	1	1	2	＜50%	2	2	3	5.18	1.6	0.96	3.91	1	2	4	43	1
26	32	1	4	2	1	＞5000	＞8h	3	1	1	2	＜50%	2	2	3	5.18	1.6	0.96	3.91	1	2	4	37	1
27	38	2	4	2	2	＞5000	＞8h	2	1	2	2	≥50%	1	2	2	4.15	0.31	1.67	2.11	2	2	4.09	30	1
28	55	1	4	1	2	＞5000	＞8h	2	1	1	1	＜50%	3	2	3	4.03	2.09	0.86	2.28	2	1	3.91	31	1
29	57	1	2	1	2	＞5000	＞8h	2	1	2	1	＜50%	1	2	2	3.98	1.38	0.83	2.74	2	2	4	36	1
30	54	1	2	1	2	＞5000	≤8h	2	1	2	1	≥50%	2	2	1	4.91	1.03	1.41	3.03	2	1	3.82	29	1
31	42	1	4	1	2	≤5000	＞8h	3	1	1	1	≥50%	3	2	2	3.31	1.22	0.88	1.84	2	1	4.18	40	1
32	49	1	4	1	1	≤5000	≤8h	2	1	1	1	≥50%	3	2	2	3.31	1.03	1.52	1.26	2	1	3.64	37	1
33	48	1	4	1	2	≤5000	＞8h	2	1	1	1	≥50%	2	2	2	3.61	1.33	0.68	2.49	2	1	4	37	1
34	57	2	2	1	1	≤5000	≤8h	1	1	2	2	＜50%	1	1	2	4.02	1.44	1.11	2.03	2	2	2.73	41	2
35	55	2	3	1	2	≤5000	＞8h	2	1	2	2	≥50%	1	2	2	5.01	2.65	1.26	2.4	2	2	3.91	29	1
36	57	2	4	1	1	≤5000	＞8h	3	1	2	2	≥50%	1	2	2	3.38	1.51	0.93	1.82	2	2	4.55	43	3
37	55	1	4	1	1	≤5000	≤8h	2	1	2	1	≥50%	1	1	2	6.13	1.01	1.39	4.01	2	2	3.64	41	3
38	56	1	2	1	1	＞5000	＞8h	1	1	2	1	＜50%	3	2	3	4.06	1.8	0.82	1.94	2	1	3.36	35	1
39	49	1	4	1	2	≤5000	＞8h	1	1	2	2	≥50%	3	1	1	4.68	1.45	0.89	3.4	2	2	4.18	35	1
40	47	1	1	1	2	≤5000	≤8h	1	1	1	2	≥50%	3	2	2	3.92	2.3	0.9	2.9	2	2	2.55	31	2
41	32	1	3	1	2	＞5000	＞8h	2	1	2	1	≥50%	2	2	2	4.05	2.72	0.84	2.25	2	1	5.09	34	1
42	32	1	4	1	1	＞5000	＞8h	2	1	2	1	＜50%	3	2	3	0	0	0	0	2	2	3.36	34	1
43	56	1	2	1	2	≤5000	≤8h	2	1	1	1	≥50%	1	2	1	3.17	1.02	0.82	1.56	2	2	3.55	36	2
44	45	1	4	1	2	≤5000	≤8h	2	1	2	1	≥50%	3	2	2	3.38	1.51	0.93	1.82	2	1	4.73	42	1
45	55	1	2	1	2	≤5000	≤8h	3	1	2	1	＜50%	1	2	2	5.32	1.19	1.61	3.55	2	2	3.91	28	1
46	59	1	4	1	2	≤5000	≤8h	2	1	2	2	≥50%	1	1	2	2.98	1.05	0.86	1.54	2	2	3.18	42	1
47	59	1	2	1	1	≤5000	＞8h	1	1	2	1	＜50%	3	2	2	3.44	0.85	0.98	1.99	2	2	3.64	25	3
48	50	2	3	1	2	≤5000	≤8h	3	1	2	2	≥50%	1	2	2	5.34	0.69	1.35	3.75	2	2	3.55	37	1
49	58	1	3	1	2	≤5000	≤8h	2	1	2	1	≥50%	3	2	2	2.83	1.31	0.79	1.27	2	2	3.82	35	1
50	50	1	1	1	2	≤5000	≤8h	2	1	2	1	≥50%	3	2	2	4.02	1.24	0.96	2.34	2	2	5.09	48	3
51	53	1	3	1	2	≤5000	≤8h	2	1	2	2	≥50%	3	2	2	3.46	0.85	0.97	1.89	2	1	3.82	35	1
52	58	2	1	1	1	≤5000	≤8h	1	1	2	2	≥50%	1	2	2	3.26	0.97	1.31	1.31	2	2	3.82	24	2
53	56	1	1	1	1	≤5000	≤8h	2	1	1	1	≥50%	2	2	2	4.26	1.29	1.17	2.4	2	1	5.45	41	1
54	57	1	4	1	2	≤5000	＞8h	3	1	2	2	≥50%	1	2	2	4.39	1.64	1.15	1.41	2	2	4	35	1
55	58	1	2	1	1	≤5000	≤8h	2	1	2	1	≥50%	3	2	2	4.2	2.69	0.85	2.1	2	1	3.64	43	2
56	58	1	2	1	2	＞5000	≤8h	3	1	2	2	≥50%	3	2	3	3.79	0.86	1.29	1.57	2	1	3.82	34	2
57	55	1	2	1	2	≤5000	＞8h	2	1	2	1	≥50%	1	2	1	4.55	0.87	0.97	3.17	2	2	3.91	35	1
58	57	2	1	1	1	≤5000	≤8h	3	1	2	2	≥50%	2	1	2	6.24	1.17	1.38	4.14	2	2	4.55	40	3
59	52	1	1	1	1	＞5000	＞8h	1	1	1	1	≥50%	3	2	2	4.02	1.24	1.14	2.05	2	1	3.91	39	1
60	50	1	2	1	2	＞5000	＞8h	2	1	2	2	≥50%	2	2	2	4.21	1.38	0.86	2.69	2	2	4.91	45	1
61	51	1	2	1	2	≤5000	≤8h	2	1	1	1	≥50%	2	1	1	3.99	0.73	1.3	2.4	2	2	3.91	46	1
62	54	1	4	1	2	＞5000	≤8h	2	1	2	1	≥50%	3	2	1	4.54	2.42	0.77	2.98	2	1	4.36	41	1
63	54	1	2	1	2	＞5000	＞8h	1	1	1	1	≥50%	3	2	2	4.83	1.69	1.05	3.18	2	1	4.55	43	2
64	53	1	3	1	1	＞5000	≤8h	1	1	2	1	≥50%	3	2	2	4.5	2.28	0.75	2.64	2	1	3.55	40	1
65	51	1	2	1	2	≤5000	＞8h	2	1	1	1	≥50%	2	1	2	3.42	1.18	1.25	1.29	2	2	4.91	42	1
66	52	1	4	1	2	≤5000	＞8h	3	1	1	1	≥50%	3	2	2	2.7	0.66	0.79	1.26	2	1	3.55	35	1
67	54	1	2	1	1	≤5000	＞8h	1	1	1	1	＜50%	3	2	1	4.18	0.84	1.26	2.09	2	1	4.36	43	1
68	50	1	3	1	2	＞5000	＞8h	1	1	2	2	≥50%	1	2	3	3.13	0.4	0.93	1.91	2	1	5.09	41	1
69	56	1	2	1	2	≤5000	≤8h	2	1	2	1	≥50%	3	1	2	3.39	0.78	1.22	1.84	2	1	5.45	45	1
70	58	1	2	1	1	＞5000	＞8h	2	2	1	1	≥50%	1	2	2	3.04	1.79	0.93	1.12	2	1	4.09	39	2
71	45	2	3	1	2	≤5000	≤8h	2	1	2	2	≥50%	2	1	1	6.49	2.65	1.17	3.99	2	1	4.64	41	2
72	58	1	2	1	1	＞5000	＞8h	1	2	1	1	≥50%	1	2	2	3.04	1.79	0.93	1.12	2	1	4.09	43	2
73	49	1	4	1	2	≤5000	≤8h	2	1	2	2	≥50%	3	1	1	4.68	1.45	0.89	3.4	2	2	4.18	46	1
74	42	1	4	1	2	≤5000	≤8h	3	1	1	1	≥50%	3	2	2	3.31	1.22	0.88	1.84	2	1	4.18	40	1
75	49	1	4	1	1	≤5000	≤8h	2	1	1	1	≥50%	3	2	2	3.31	1.03	1.52	1.26	2	1	3.64	37	1
76	54	1	2	1	1	≤5000	≤8h	1	1	1	1	＜50%	3	2	1	4.18	0.84	1.26	2.09	2	1	4.36	40	1
77	54	1	2	1	1	≤5000	≤8h	1	1	1	1	＜50%	3	2	1	4.18	0.84	1.26	2.09	2	1	4.36	32	3
78	40	1	4	1	1	≤5000	≤8h	2	1	1	1	≥50%	3	2	2	3.31	1.03	1.52	1.26	2	1	3.64	42	1
79	40	1	4	1	2	≤5000	≤8h	2	1	1	1	≥50%	3	2	2	3.31	1.03	1.52	1.26	2	1	3.64	42	1
80	49	2	1	1	1	≤5000	＞8h	3	1	1	1	≥50%	1	2	1	3.47	0.65	1.39	1.33	1	2	2.82	39	2
81	55	1	3	1	2	＞5000	＞8h	2	1	2	1	≥50%	1	2	2	2.69	1.82	0.56	1.47	1	1	3.64	44	2
82	57	1	4	1	1	＞5000	＞8h	3	1	1	1	≥50%	1	2	2	2.85	1.08	0.66	1.66	1	1	3.64	31	1
83	58	1	1	1	1	＞5000	＞8h	2	2	1	1	＜50%	1	2	3	3.62	1.03	1.1	1.71	1	2	2.73	29	2
84	45	1	2	1	2	＞5000	＞8h	2	1	1	2	＜50%	1	2	2	6.27	2.48	0.89	4.45	1	2	3.82	38	1
85	42	1	2	1	2	＞5000	＞8h	3	1	1	2	≥50%	3	2	2	5.07	1.65	1.08	3.3	1	1	5.18	40	1
86	57	1	2	1	1	≤5000	＞8h	1	1	2	1	＜50%	3	2	3	4.33	1.5	0.82	3.07	1	1	3.55	29	3
87	44	1	3	1	2	＞5000	＞8h	2	1	2	2	≥50%	1	2	2	4.79	3.07	0.62	2.3	1	1	5	49	1
88	54	1	4	1	2	＞5000	＞8h	2	1	1	2	＜50%	3	2	2	5.2	1.17	0.58	3.22	1	2	4.91	42	1
89	50	1	1	2	2	＞5000	＞8h	2	1	1	2	≥50%	3	2	2	4.56	2.27	0.91	3	1	1	4.64	32	2
90	58	1	2	1	2	＞5000	＞8h	2	1	1	1	＜50%	3	2	2	6.02	3.98	0.93	4	1	1	3.55	30	2
91	58	1	3	1	2	≤5000	＞8h	3	1	1	2	≥50%	2	2	2	2.27	1.32	0.64	0.99	1	2	4.18	43	2
92	40	2	2	1	2	＞5000	＞8h	2	1	2	2	≥50%	1	2	2	3.64	1.08	0.79	2.44	1	2	5	47	2
93	35	1	4	1	2	＞5000	≤8h	2	1	1	1	≥50%	3	2	3	4.74	2.56	0.78	3.24	1	1	5.09	47	1
94	28	1	4	1	2	＞5000	＞8h	3	1	2	1	≥50%	3	2	3	6.63	1.77	1.2	4.2	1	1	5.27	47	1
95	49	1	4	1	1	＞5000	＞8h	1	1	2	1	＜50%	2	2	3	6.33	3.39	0.75	4.24	1	1	2.64	26	1
96	58	1	3	1	1	＞5000	＞8h	1	1	1	1	≥50%	2	2	2	5.8	0.7	1.38	4.35	1	1	3.09	34	3
97	57	1	1	1	1	＞5000	≤8h	3	1	2	1	＜50%	2	2	3	5.46	1.82	1.08	3.83	1	2	3.45	29	3
98	53	1	3	1	2	＞5000	＞8h	2	1	1	1	＜50%	3	2	2	1.91	5.18	1.12	3.56	1	2	4.73	40	1
99	42	1	2	1	2	＞5000	＞8h	3	1	1	1	≥50%	1	2	3	4.87	2.66	0.84	2.79	1	1	5	44	1
100	45	1	1	1	2	＞5000	≤8h	1	1	2	2	＜50%	2	2	3	3.96	1.36	0.82	2	1	2	4.45	39	2
101	54	1	2	1	1	≤5000	＞8h	3	1	1	1	≥50%	3	2	2	3.7	1.64	0.69	2.39	1	1	4.45	40	1
102	28	2	4	2	2	≤5000	＞8h	3	1	2	2	＜50%	1	2	3	2.86	1.69	0.72	1.45	1	2	5.18	37	2
103	59	1	1	1	2	＞5000	＞8h	1	1	1	1	＜50%	2	2	3	4.76	1.31	1.12	3.12	1	1	4.09	45	2
104	43	1	2	1	1	＞5000	＞8h	3	1	1	1	≥50%	3	2	2	5.76	1.36	1.13	3.99	1	1	4.45	41	1
105	49	1	4	1	1	＞5000	＞8h	3	1	1	1	≥50%	1	2	2	5.72	1.78	0.75	4.46	1	2	3.55	33	1
106	36	1	4	1	2	＞5000	＞8h	2	1	1	2	≥50%	3	2	2	6.37	5.98	1	2.01	1	2	5.09	36	1
107	37	1	4	1	2	≤5000	＞8h	2	1	1	1	＜50%	1	2	2	7.44	9.77	1.15	3.25	1	2	5.45	34	1
108	36	1	2	1	2	＞5000	≤8h	2	1	1	1	＜50%	2	2	3	3.39	0.44	1.52	2.06	1	2	5	45	1
109	52	1	1	1	1	≤5000	＞8h	1	1	1	1	＜50%	3	2	3	3.9	2.75	0.97	2.02	1	1	4	37	1
110	45	1	3	1	2	＞5000	≤8h	2	1	1	1	≥50%	1	2	1	4.43	1.76	0.73	2.94	1	1	3.73	40	1
111	30	1	4	1	2	＞5000	＞8h	2	1	2	2	≥50%	1	2	1	3.99	1.46	0.83	2.41	1	2	4.55	46	1
112	48	1	3	1	2	≤5000	≤8h	1	1	1	1	＜50%	3	1	2	4.4	1.9	1	2.53	1	1	3.73	35	1
113	45	1	1	1	2	≤5000	≤8h	1	1	1	2	≥50%	3	2	2	5.25	2.52	1.33	3.21	1	2	4.64	30	2
114	50	1	2	1	2	＞5000	＞8h	3	1	1	1	＜50%	1	2	3	5.82	2.21	1.3	4.28	1	1	3.18	43	1
115	37	1	4	1	1	＞5000	≤8h	3	1	2	1	≥50%	2	2	2	6.34	2.7	0.74	4.32	1	2	4.09	30	1
116	44	1	4	1	2	＞5000	＞8h	2	1	1	1	≥50%	3	2	2	10.58	2.04	1.03	8.15	1	2	5.36	44	1
117	56	1	1	1	2	＞5000	＞8h	1	1	1	1	≥50%	1	2	2	4.71	1.62	1	3.14	1	1	4.18	42	2
118	58	1	2	2	1	＞5000	＞8h	1	1	2	2	＜50%	2	2	3	3.88	1.38	0.49	2.9	1	2	3.36	22	3
119	56	1	2	1	2	＞5000	＞8h	1	1	1	1	＜50%	1	2	3	3.94	1.73	0.78	2.48	1	1	5	41	2
120	47	1	2	1	1	＞5000	≤8h	2	1	1	1	≥50%	3	2	2	3.93	1.17	0.92	2.61	1	1	4.18	35	2
121	58	1	3	1	2	＞5000	＞8h	3	1	1	1	≥50%	2	2	3	4.36	1.39	1.74	2.58	1	1	4.36	44	1
122	41	1	4	1	2	＞5000	＞8h	2	1	1	1	≥50%	1	2	2	4.86	2.17	0.57	3.52	1	1	4.45	43	1
123	32	1	2	2	1	＞5000	≤8h	1	1	1	2	≥50%	1	2	2	3.61	1.76	0.6	2.18	1	2	4.36	37	2
124	50	1	2	1	2	≤5000	≤8h	2	1	2	1	≥50%	3	2	2	2.72	0.95	0.76	1.31	1	1	5	41	2
125	53	1	2	1	2	＞5000	＞8h	2	1	2	1	＜50%	1	2	2	5.7	1.94	1.7	3.89	1	2	4.45	39	1
126	41	1	2	1	2	＞5000	＞8h	2	1	1	1	≥50%	2	2	3	4.72	2.44	0.77	3.09	1	1	5.36	43	1
127	42	1	2	1	2	＞5000	＞8h	1	1	1	2	≥50%	2	2	2	4.8	1.64	1.13	2.77	1	2	4.55	46	1
128	59	1	2	1	1	＞5000	≤8h	1	2	1	2	≥50%	1	2	2	3.34	1.53	0.77	1.71	1	1	3.91	34	2
129	43	1	2	1	2	≤5000	＞8h	3	1	2	1	≥50%	3	2	2	6.31	2	0.71	4.42	1	1	4	33	1
130	45	1	4	1	2	＞5000	≤8h	3	1	2	1	≥50%	3	2	2	6.69	1.69	0.93	4.89	1	1	4	40	1
131	39	1	2	1	2	＞5000	＞8h	3	1	1	1	≥50%	2	2	2	3.71	2.29	0.65	2.12	1	2	3.55	37	1
132	49	1	2	1	2	＞5000	＞8h	1	1	1	2	＜50%	3	2	2	4.25	1.82	0.81	2.69	1	1	5.64	40	2
133	53	1	2	1	1	＞5000	＞8h	2	1	1	2	≥50%	1	2	2	5.33	7.2	0.58	1.35	1	1	4	39	1
134	33	1	4	1	2	＞5000	＞8h	2	1	1	1	＜50%	3	2	3	1.68	1.46	0.49	0.55	1	1	5.36	43	1
135	52	1	2	1	1	＞5000	＞8h	1	1	1	1	≥50%	3	2	2	4.55	3.11	0.84	2.45	1	1	4.09	42	1
136	30	1	4	1	2	＞5000	≤8h	2	1	2	1	≥50%	2	2	3	6.73	11.5	0.46	1.89	1	2	5	45	1
137	58	1	1	2	2	＞5000	＞8h	1	1	2	1	≥50%	1	2	3	5.82	1.93	0.85	4.12	1	2	3.18	39	2
138	47	1	3	1	1	＞5000	＞8h	2	1	2	2	≥50%	3	2	2	4.17	1.69	0.75	2.7	1	1	4.18	43	1
139	58	1	3	1	2	＞5000	＞8h	1	1	1	1	≥50%	2	2	3	3.36	0.75	0.91	2.03	1	1	4.36	42	1
140	59	1	1	1	1	≤5000	≤8h	1	1	1	1	＜50%	2	2	1	4.44	2.14	1.07	2.27	1	2	3.27	33	3
141	39	2	4	1	1	＞5000	≤8h	2	1	2	2	＜50%	1	2	3	5.23	1.76	1.03	3.56	1	2	4.27	21	1
142	48	1	1	1	1	＞5000	＞8h	1	2	2	1	≥50%	2	2	2	4.95	1.5	1	3.65	1	1	4.45	43	2
143	52	1	1	1	2	＞5000	＞8h	3	1	1	1	≥50%	3	2	1	3.22	2.16	0.67	1.56	1	2	4	37	1
144	30	2	3	1	1	＞5000	＞8h	1	1	2	1	＜50%	1	2	3	3.94	1.84	0.77	2.52	1	2	4	29	1
145	58	1	1	1	2	＞5000	＞8h	2	1	2	2	≥50%	3	2	2	4.5	1.58	0.8	3.18	1	2	4	40	2
146	38	2	4	1	2	＞5000	＞8h	3	1	2	2	＜50%	3	2	2	3.64	2.24	0.69	2.09	1	1	3.82	36	2
147	50	2	3	1	2	≤5000	≤8h	2	1	1	2	≥50%	3	1	2	5.13	2.46	0.81	3.52	1	1	4.91	41	2
148	57	2	2	1	1	＞5000	≤8h	1	2	2	2	≥50%	3	1	2	4.63	3.46	0.75	2.52	1	2	4.27	41	3
149	33	2	1	1	1	＞5000	＞8h	2	1	1	1	＜50%	2	2	2	2.57	1.13	0.75	1.54	1	2	3.18	37	1
150	48	2	2	1	1	＞5000	≤8h	2	1	1	2	≥50%	2	2	3	4.7	0.92	1.06	3.37	1	1	4.45	34	2
151	51	2	3	1	2	≤5000	≤8h	1	1	1	1	＜50%	2	2	2	6.1	2.47	1.16	3.75	1	2	4.55	49	1
152	50	1	1	1	2	≤5000	＞8h	2	1	1	1	≥50%	3	2	2	4.34	1.13	0.87	3.14	1	1	3.18	37	2
153	44	2	1	1	1	≤5000	≤8h	3	1	2	2	≥50%	1	2	2	5.17	1.42	1.26	3.36	1	1	4.55	23	3
154	58	2	4	1	1	≤5000	≤8h	2	1	1	1	≥50%	1	2	1	4.08	2.66	0.7	2.12	1	2	4.36	43	1
155	49	2	1	1	1	＞5000	≤8h	2	1	2	1	≥50%	3	2	2	8.29	1.13	0.97	7.3	1	1	3.64	29	1
156	43	2	1	1	1	＞5000	＞8h	3	1	1	1	＜50%	2	2	2	2.57	1.13	0.75	1.54	1	2	3.18	21	1
157	38	2	4	1	2	＞5000	＞8h	3	1	2	2	＜50%	3	2	2	3.64	2.24	0.69	2.09	1	1	3.82	45	2
158	58	1	1	1	2	＞5000	＞8h	2	1	2	2	≥50%	3	1	2	4.5	1.58	0.8	3.18	1	2	4	47	2
159	52	1	1	1	1	≤5000	＞8h	1	1	1	1	＜50%	3	2	3	3.9	2.75	0.97	2.02	1	1	4	41	1
160	42	1	2	1	2	＞5000	＞8h	2	1	1	2	≥50%	3	2	2	5.07	1.65	1.08	3.3	1	1	5.18	39	1
161	53	1	2	1	1	≤5000	＞8h	3	1	1	1	＜50%	3	2	2	3.7	1.64	0.69	2.39	1	1	4.45	36	1
162	53	1	2	1	1	＞5000	＞8h	2	1	1	2	＜50%	1	2	2	5.33	7.2	0.58	1.35	1	1	4	41	1
163	34	2	2	1	1	＞5000	＞8h	1	1	1	2	＜50%	2	2	3	4.7	0.92	1.06	3.37	1	1	4.45	37	2
164	48	2	2	1	1	＞5000	＞8h	1	1	1	2	＜50%	2	2	3	4.7	0.92	1.06	3.37	1	1	4.45	41	2
165	48	2	2	1	1	＞5000	＞8h	1	1	1	2	＜50%	2	2	3	4.7	0.92	1.06	3.37	1	1	4.45	41	2
166	58	2	3	1	1	＞5000	＞8h	3	1	2	1	≥50%	3	2	2	3.92	1.96	0.74	2.24	1	1	3	33	1
167	49	2	1	1	1	≤5000	＞8h	3	1	1	1	＜50%	1	2	1	3.47	0.65	1.39	1.33	1	2	2.82	31	2
168	58	1	2	1	1	＞5000	＞8h	1	1	2	1	＜50%	3	2	2	5.48	2.07	1.31	3.52	2	1	2.09	35	3
169	54	2	1	1	2	≤5000	＞8h	3	1	2	2	≥50%	1	2	2	3.58	0.96	1.01	2.2	2	2	3.91	29	3
170	49	2	2	1	1	≤5000	≤8h	3	1	1	2	＜50%	1	1	1	4.52	1.34	1.21	2.78	2	2	3.64	40	3
171	47	1	3	1	2	≤5000	≤8h	1	1	2	1	≥50%	3	1	1	4.33	2.8	0.78	2.54	2	2	2.73	33	2
172	45	1	2	1	2	≤5000	≤8h	1	1	1	1	≥50%	3	2	3	4.78	4.05	1.02	2.34	2	1	4.55	44	1
173	34	1	4	1	2	≤5000	≤8h	2	1	1	1	≥50%	3	1	1	4.71	1.38	0.99	2.8	2	2	4.45	41	1
174	56	2	2	1	2	≤5000	≤8h	2	1	2	2	≥50%	1	1	1	4.36	1.05	1.08	2.78	2	2	3.09	32	1
175	51	1	1	1	2	＞5000	＞8h	1	1	1	1	＜50%	1	2	2	5.93	4.54	1.06	2.7	2	1	5.55	32	2
176	55	1	2	1	2	≤5000	≤8h	3	1	1	2	≥50%	1	2	2	3.28	1.14	1.14	1.54	2	1	5.64	41	2
177	56	1	2	2	2	≤5000	＞8h	2	1	2	2	＜50%	2	1	2	2.88	0.82	0.82	1.55	2	1	2.73	34	2
178	56	1	4	1	2	≤5000	≤8h	3	1	1	2	≥50%	1	1	2	3.41	0.76	1.18	1.71	2	2	5.64	51	1
179	50	1	4	1	2	＞5000	＞8h	3	1	2	1	≥50%	2	2	2	2.69	1.93	0.8	1.28	2	1	5.27	45	1
180	54	1	3	1	2	≤5000	≤8h	3	1	1	1	≥50%	2	1	2	2.69	1.09	0.8	1.46	2	2	3.55	37	1
181	35	1	4	1	2	＞5000	≤8h	3	1	1	1	≥50%	1	2	2	3.9	2.85	0.74	1.87	2	2	3.55	40	1
182	54	1	4	1	2	＞5000	＞8h	2	1	1	1	＜50%	3	2	3	4.14	4.17	0.86	1.87	2	2	3.91	39	1
183	56	1	3	1	2	≤5000	≤8h	2	1	1	2	≥50%	1	2	2	2.85	2.48	0.7	1.26	2	1	3.55	31	1
184	57	1	1	1	2	≤5000	≤8h	3	1	1	1	＜50%	3	2	2	3.1	1.24	0.78	1.95	2	1	3.91	34	3
185	58	1	2	1	1	＞5000	＞8h	1	1	1	1	≥50%	3	2	2	4.61	2.11	0.8	3.16	2	2	3.91	30	3
186	56	1	2	1	2	≤5000	≤8h	2	1	1	2	≥50%	3	2	1	3.9	1.31	1.15	1.95	2	1	3.91	39	2
187	54	1	3	1	2	＞5000	≤8h	2	1	2	1	≥50%	3	2	2	3.19	0.77	1.44	1.58	2	1	5.09	32	1
188	59	1	2	1	1	≤5000	≤8h	1	1	1	1	＜50%	1	1	2	2.95	0.73	0.9	1.53	2	2	4.55	35	3
189	56	1	2	1	1	≤5000	≤8h	3	1	2	1	＜50%	3	1	2	4.51	1.18	0.94	2.99	2	1	2.73	30	1
190	55	1	2	1	2	≤5000	≤8h	3	1	1	1	≥50%	2	1	1	3.18	0.66	0.96	1.64	2	2	5.36	44	2
191	55	1	4	1	2	≤5000	≤8h	2	1	1	1	≥50%	1	1	2	6.28	1.2	1	4.65	2	2	4.27	36	1
192	53	1	2	1	2	≤5000	≤8h	3	2	2	1	≥50%	2	1	2	3.17	1.15	0.93	1.86	2	2	4	28	2
193	56	1	3	1	2	≤5000	≤8h	3	1	2	2	≥50%	2	1	2	3.34	1.02	1.02	1.87	2	2	4.36	32	1
194	57	1	3	1	2	≤5000	≤8h	2	1	2	1	≥50%	3	1	2	3.18	1.08	1.03	1.87	2	2	4.27	40	1
195	59	1	2	1	1	≤5000	≤8h	3	1	1	1	＜50%	3	1	2	4.45	4.44	0.95	1.9	2	1	3.91	36	2
196	47	1	2	1	2	≤5000	≤8h	3	1	1	1	≥50%	1	2	2	2.75	0.68	0.87	1.96	2	1	3.82	30	1
197	45	1	1	1	2	＞5000	＞8h	2	1	1	1	＜50%	1	2	2	3.3	1.65	0.82	1.29	2	1	4.91	32	1
198	37	1	4	1	2	＞5000	≤8h	2	1	2	1	≥50%	2	2	3	5.88	1.61	0.96	4.02	2	2	5.09	41	1
199	43	1	1	1	2	≤5000	＞8h	1	1	2	1	≥50%	3	2	3	3.55	0.85	1.01	1.9	2	1	4.18	40	1
200	57	1	4	1	2	≤5000	＞8h	3	1	1	1	≥50%	3	2	2	4.59	1.96	1.13	2.65	2	1	3.91	40	1
201	50	1	2	1	2	＞5000	≤8h	2	1	2	2	≥50%	3	2	2	4	3.55	0.73	2.13	2	1	5.18	31	1
202	57	1	3	1	1	＞5000	＞8h	2	1	2	1	≥50%	1	2	2	3.4	1.55	0.79	1.8	2	2	4.18	41	1
203	41	2	4	1	2	≤5000	≤8h	3	1	2	2	＜50%	1	1	1	5.99	0.72	1.13	4.37	2	2	4.18	41	1
204	51	1	1	1	2	≤5000	＞8h	3	1	2	1	＜50%	1	1	2	3.95	0.87	0.96	2.53	2	2	3.55	32	2
205	42	1	2	1	2	≤5000	≤8h	2	1	1	1	≥50%	2	1	2	5.03	1.76	1.03	3.23	2	2	4.82	42	1
206	57	1	3	1	2	≤5000	≤8h	2	2	1	1	≥50%	2	2	3	3.62	1.66	0.87	2.07	2	1	4.36	36	1
207	46	1	3	1	2	≤5000	≤8h	2	2	1	2	≥50%	1	2	2	4.62	1.01	1.08	3.02	2	2	4.18	43	1
208	45	1	4	1	2	≤5000	＞8h	2	1	1	1	≥50%	2	2	2	3.63	1	1.65	1.74	2	2	4.64	46	1
209	59	1	3	1	1	≤5000	≤8h	2	1	1	1	≥50%	2	2	2	3.21	3.35	1.31	1.16	2	2	3.91	36	1
210	47	1	2	1	2	≤5000	≤8h	2	1	1	1	≥50%	1	2	2	4.27	1.26	0.97	2.69	2	1	4.55	42	1
211	59	1	4	1	1	≤5000	≤8h	1	1	1	2	≥50%	3	2	3	3.39	1.07	0.93	1.79	2	1	3.64	30	1
212	51	1	1	1	2	≤5000	＞8h	2	1	2	1	＜50%	3	2	2	3.23	1.39	0.79	1.66	2	1	4.91	44	1
213	58	1	4	1	2	＞5000	＞8h	1	1	1	1	≥50%	2	2	2	3.51	3.24	0.58	1.84	2	2	3.18	49	1
214	52	2	1	1	2	≤5000	≤8h	3	1	2	2	≥50%	3	1	2	2.86	0.65	1	1.32	2	1	3.82	41	3
215	39	1	4	1	2	≤5000	≤8h	3	1	2	1	≥50%	3	2	2	3.3	1.81	0.95	1.59	2	1	4.36	45	1
216	55	1	2	1	2	≤5000	≤8h	1	1	1	1	≥50%	3	2	3	4.76	2.16	1.07	3.11	2	2	3.82	33	2
217	40	1	2	1	1	＞5000	＞8h	1	1	2	1	＜50%	1	2	2	5.85	0.61	1.2	4.08	2	2	3.91	27	1
218	59	1	2	1	1	≤5000	≤8h	3	1	2	1	≥50%	3	2	3	3.29	1.57	0.85	1.22	2	2	3.64	32	1
219	33	1	2	1	2	＞5000	＞8h	3	2	1	1	≥50%	1	2	3	7.65	3.64	1.12	5.64	2	2	4.45	40	1
220	58	2	2	1	1	≤5000	≤8h	3	1	2	2	＜50%	2	2	2	3.95	0.85	1.36	1.9	2	1	3.82	32	3
221	59	1	3	1	1	≤5000	≤8h	3	1	1	1	≥50%	2	2	2	2.26	0.84	0.82	0.83	2	2	4.18	28	1
222	55	1	2	1	2	≤5000	≤8h	2	1	1	1	≥50%	3	2	2	3.99	0.92	0.86	2.36	2	1	5.36	41	2
223	49	2	1	1	1	≤5000	＞8h	3	1	1	1	≥50%	1	2	1	3.47	0.65	1.39	1.33	2	2	2.82	40	2
224	53	1	2	1	1	≤5000	＞8h	2	1	1	1	＜50%	3	2	2	3.61	1.15	0.7	2.22	2	1	4.55	39	1
225	54	2	1	1	1	＞5000	＞8h	2	1	1	2	≥50%	1	2	2	4.35	1.15	1.28	2.21	2	1	3.91	39	2
226	51	1	1	1	2	≤5000	≤8h	2	1	2	2	≥50%	3	2	2	3.98	2.65	1.01	1.99	2	1	5.09	43	1
227	59	1	1	1	1	＞5000	＞8h	1	1	2	1	＜50%	3	2	3	3.4	1.07	0.83	2.34	2	1	4	27	2
228	58	1	2	1	1	＞5000	＞8h	1	1	1	2	≥50%	1	1	1	4.04	1.5	0.77	2.38	2	2	4.09	36	2
229	44	1	2	1	2	＞5000	＞8h	2	1	1	1	≥50%	1	2	2	6.64	3.12	1.02	4.15	2	1	5.18	42	2
230	41	1	4	1	2	≤5000	≤8h	2	1	1	1	＜50%	3	2	3	7.75	22.2	0.73	0.52	2	1	5.27	41	1
231	53	1	2	1	2	＞5000	＞8h	1	1	1	2	＜50%	1	2	2	4.71	1.27	1	3.23	2	1	4.27	37	1
232	43	1	4	1	1	≤5000	≤8h	3	1	2	1	≥50%	1	2	2	4.99	1.81	0.75	3.49	2	1	4	39	1
233	44	1	4	1	2	≤5000	＞8h	2	1	2	2	＜50%	2	2	2	3.23	1	1.07	1.36	2	1	3.91	41	1
234	48	1	4	1	2	≤5000	≤8h	2	1	1	1	≥50%	3	2	2	3.5	1.58	0.86	1.8	2	2	4.45	35	1
235	34	1	4	1	2	≤5000	≤8h	2	1	1	2	＜50%	2	2	2	3.34	1.88	0.77	1.65	2	2	4	40	1
236	41	2	2	1	2	≤5000	≤8h	2	1	1	1	≥50%	2	2	3	4.9	10.37	0.57	1.36	2	2	3.09	44	1
237	49	1	4	1	2	＞5000	＞8h	2	1	2	1	≥50%	1	2	3	4.75	1.57	0.74	3.17	2	2	3.55	45	1
238	45	1	4	1	2	＞5000	＞8h	2	1	1	1	＜50%	3	2	3	5.11	1.68	0.57	3.7	2	1	4	44	1
239	51	1	3	1	2	≤5000	≤8h	2	1	2	1	≥50%	3	1	2	2.32	1.01	0.75	1.02	2	1	3.82	45	1
240	58	2	3	1	1	＞5000	＞8h	3	1	2	1	≥50%	3	2	2	3.92	1.96	0.74	2.24	2	1	3	44	1
241	58	1	3	1	1	＞5000	≤8h	1	1	2	1	≥50%	1	1	2	4.27	2.1	0.74	2.5	2	2	4.18	40	1
242	30	1	4	1	2	＞5000	≤8h	2	1	1	1	≥50%	1	2	3	4.37	7.72	0.39	1.71	2	2	4	42	1
243	40	2	1	1	2	≤5000	≤8h	2	1	1	1	≥50%	1	2	2	3.88	1.18	0.82	2.67	2	2	4.73	41	1
244	51	2	2	1	2	≤5000	≤8h	3	1	1	1	≥50%	3	2	2	3.28	2.07	0.66	1.72	2	1	3.18	42	1
245	59	1	2	1	1	≤5000	≤8h	3	1	2	1	≥50%	3	2	3	3.29	1.57	0.85	1.22	2	2	3.64	45	1
246	49	2	1	1	1	≤5000	＞8h	3	1	1	1	≥50%	1	2	1	3.47	0.65	1.39	1.33	2	2	2.82	45	2
247	32	1	4	1	1	≤5000	≤8h	1	1	2	1	＜50%	1	2	2	4.99	1.81	0.75	3.49	2	1	4	44	1
248	52	1	2	1	1	≤5000	＞8h	2	1	1	1	＜50%	3	2	2	3.61	1.15	0.7	2.22	2	1	4.55	41	1
249	58	2	3	1	1	＞5000	＞8h	3	1	2	1	≥50%	3	2	2	3.92	1.96	0.74	2.24	2	1	3	34	1
250	34	1	4	1	1	≤5000	≤8h	3	1	2	1	＜50%	1	2	2	4.99	1.81	0.75	3.49	2	1	4	41	1
251	52	1	2	1	1	≤5000	＞8h	2	1	1	1	＜50%	3	2	2	3.61	1.15	0.7	2.22	2	1	4.55	43	1
252	58	2	3	1	1	＞5000	＞8h	3	1	2	1	≥50%	3	2	2	3.92	1.96	0.74	2.24	2	1	3	26	1
253	33	1	4	1	2	≤5000	≤8h	2	1	2	1	≥50%	1	2	2	4.99	1.81	0.75	3.49	2	1	4	42	1
254	34	1	4	1	1	≤5000	≤8h	2	1	2	1	＜50%	1	2	2	4.99	1.81	0.75	3.49	2	1	4	31	1
255	52	1	2	1	1	≤5000	＞8h	2	1	1	1	≥50%	3	2	2	3.61	1.15	0.7	2.22	2	1	4.55	43	1
